# Supplementary material for: The Formation of β-Strand Nine (β9) in the Folding and Insertion of BamA from an Unfolded Form into Lipid Bilayers
Source: Membranes (Basel). 2023 Feb 19;13(2):247. doi: 10.3390/membranes13020247 (PMC9964827; doi:10.3390/membranes13020247)
Supplement: Supplementary file 1 [file membranes-13-00247-s001.zip]

Archive with 1 entries (1 files):
- membranes-2170699-supplementary.pdf
